# Supplementary material for: Metabolic stress is a primary pathogenic event in transgenic Caenorhabditis elegans expressing pan-neuronal human amyloid beta
Source: eLife. 2019 Oct 15;8:e50069. doi: 10.7554/eLife.50069 (PMC6794093; doi:10.7554/eLife.50069)
Supplement: Figure 1—source data 1. — All data were normalized to D4 GRU101. [file elife-50069-fig1-data1.xlsx]

## Sheet: Sheet1
Organic Acids	GRU101 D4			GRU102 D4			GRU101 D12			GRU102 D12
Lactate	1.0524	0.819266	1.12834	0.999663	1.12737	0.707901	0.383505	0.496693	0.280844	0.308684	0.324193	0.328051
Pyruvate	1.05166	0.834289	1.11406	1.02896	1.12362	0.660561	0.624484	0.798291	0.52724	0.470614	0.460794	0.552962
Citrate	1.15328	0.895016	0.951705	0.814079	0.941372	0.528837	1.23161	1.51003	1.15677	1.14303	1.15153	1.3384
alpha KG	1.07062	0.878405	1.05098	0.758353	0.818527	0.695491	0.483771	0.644765	0.423524	0.592678	0.628907	0.720069
Succinate	1.07919	0.771297	1.14951	1.17278	1.28003	1.13761	0.677572	0.837702	0.428707	0.446581	0.447644	0.422757
Fumarate	0.929437	1.02668	1.04388	0.816092	0.857907	0.865901	0.819462	1.08782	0.955596	0.616053	0.72868	0.853819
Malate	0.950287	0.931682	1.11803	0.772794	0.834785	0.806855	0.883524	1.1507	0.995557	0.563646	0.664665	0.73683
Acylcarnitine	GRU101 D4			GRU102 D4			GRU101 D12			GRU102 D12
C2	1.07379	0.902214	1.02399	0.752895	0.795637	0.664363	1.17759	1.67904	0.712736	0.688451	0.755039	0.864706
C4	1.11972	0.957955	0.922326	1.20269	1.27075	1.28559	1.50166	2.16694	1.62508	0.503937	0.503426	0.447459
C3	1.17687	0.637356	1.18577	0.699181	0.873009	0.601491	1.16922	1.66055	1.23684	0.571108	0.589237	0.81017
C5	0.953391	1.0426	1.00401	0.928649	1.02801	1.08745	0.431917	0.615651	0.358727	0.183277	0.203703	0.198956
C18:1	1.09202	0.706485	1.20149	0.818207	1.14149	1.12923	3.02197	3.87269	1.79725	2.97893	3.55741	3.00211
C22:4	0.846039	1.20348	0.950476	0.684977	0.883308	1.01175	2.64222	3.87497	4.56476	2.20795	2.49637	2.81379
Percentage amino acids forming	GRU101 D4			GRU102 D4			GRU101 D12			GRU102 D12
oxaloacetate	1.11346	1.24079	1.38224	1.28826	1.68288	1.12716	4.02208	3.19684	4.45055	4.54588	3.29905	3.41201
pyruvate	44.076	45.553	47.3166	42.9019	42.3646	41.4795	54.9638	58.9793	54.9591	52.1363	50.3609	50.335
alpha-ketoglutarate	26.5706	25.5842	25.4643	29.5368	30.6208	29.5492	25.1003	25.4644	26.2011	31.1563	33.5093	33.9323
succinyl-COA	8.51176	8.53647	7.24146	7.01229	7.07926	7.67772	5.16945	3.75019	4.64896	3.7935	3.99723	3.90274
