# Supplementary material for: Metabolic stress is a primary pathogenic event in transgenic Caenorhabditis elegans expressing pan-neuronal human amyloid beta
Source: eLife. 2019 Oct 15;8:e50069. doi: 10.7554/eLife.50069 (PMC6794093; doi:10.7554/eLife.50069)
Supplement: Figure 2—source data 1. [file elife-50069-fig2-data1.xlsx]

## Sheet: Sheet1
Arrow number	Flux (micro.moles/g.DW.worm.h)
	GRU101	GRU102
1	100.59	84.48
2	93.83	19.12
3	93.83	19.12
4	93.83	19.12
5,6	6.76	65.36
7	8.75	8.47
8	102.59	27.6
9	0.83	0.67
9	0.83	0.67
10	18.03	33.21
11	2.74	2.2
12	168.98	88.98
13	179.98	121.62
14	179.98	121.62
15	203.13	202.95
16	219.73	219.97
17	232.31	231.14
18	214.3	152.36
19	218.6	158.23
20	82.5	97.93
21	23.15	0
22	35.26	6.73
23	5.11	3.91
24	69.69	0.07
25	2.45	2.09
26	12.57	11.18
27	5.14	2.54
28	23.15	81.33
29	4.3	5.87
30	125.06	14.62
31	125.06	14.62
32	136.1	60.3
33	109.35	0
34	20.91	0
35	158.43	54.7
36	3.32	2.54
37	1.82	0
38	503.71	404.98
