# Supplementary material for: Metabolic stress is a primary pathogenic event in transgenic Caenorhabditis elegans expressing pan-neuronal human amyloid beta
Source: eLife. 2019 Oct 15;8:e50069. doi: 10.7554/eLife.50069 (PMC6794093; doi:10.7554/eLife.50069)
Supplement: Figure 3—source data 1. [file elife-50069-fig3-data1.xlsx]

## Sheet: enzyme activity
aKGDH activity	GRU101								GRU102
Young	0.006971	0.006054	0.00477	0.008733	0.004293	0.006201			0.011154	0.007889	0.005981	0.008586	0.004256	0.00466	0.00543	0.00521
Old	0.007779	0.00932	0.006898	0.008219					0.003596	0.004036	0.007338	0.005174	0.006274	0.003119
SCS activity	GRU101								GRU102
Young	0.016719	0.016748	0.014347	0.01587	0.01546	0.012034	0.013293		0.017422	0.020847	0.02073	0.017304	0.016777	0.014962	0.012298	0.014289
Old	0.019471	0.022282	0.014318	0.020964					0.016368	0.01707	0.018622	0.017246	0.018622	0.015782
LDH activity	GRU101								GRU102
Young	0.000866	0.001163	0.001212	0.000767	0.001188	0.000668	0.000792		0.000668	0.002078	0.000965	0.001237	0.000742	0.001262	0.001608	0.001806
Old	0.000866	0.000866	0.000915	0.000717					0.000792	0.001138	0.000891	0.000792	0.000767	0.001138
MD activity	GRU101								GRU102
Young	0.118764	0.175771	0.138822	0.110319	0.103984	0.143572	0.136183		0.111638	0.116389	0.093164	0.139086	0.082871	0.099234	0.089205	0.043019
Old	0.172076	0.235153	0.185536	0.257586					0.182633	0.14674	0.253363	0.175771	0.125098
