# Supplementary material for: Metabolic stress is a primary pathogenic event in transgenic Caenorhabditis elegans expressing pan-neuronal human amyloid beta
Source: eLife. 2019 Oct 15;8:e50069. doi: 10.7554/eLife.50069 (PMC6794093; doi:10.7554/eLife.50069)
Supplement: Figure 3—source data 2. [file elife-50069-fig3-data2.xlsx]

## Sheet: Sheet1
Time (minutes)	GRU101 EV						GRU101 aKGDH RNAi						GRU102 EV						GRU102 aKGDH RNAi
1.34472	254.535	168.38	205.657	516.534	268.48	345.238	267.914	262.334	251.181	212.59	274.317	138.015	229.467	151.23	134.717	173.129	241.631	183.552	217.279	259.019	230.739	184.807	144.589	154.946
7.96745	303.97	191.913	280.739	385.955	335.217	250.653	261.179	314.925	246.247	279.711	125.704	299.223	170.638	164.578	230.307	155.157	315.029	235.238	253.906	309.616	350.039	179.891	250.019	175.905
14.6029	342.276	187.816	320.087	492.834	291.6	229.352	376.36	341.452	208.542	251.443	175.42	220.196	207.216	197.054	123.598	235.483	259.787	244.61	229.562	282.806	350.284	140.398	224.973	222.249
21.26	220.449	157.271	360.583	536.561	310.91	422.594	426.407	184.311	237.742	221.474	270.243	190.273	242.898	182.615	182.041	226.035	225.652	316.195	215.629	292.988	374.846	116.619	205.649	299.55
27.8728	303.712	195.861	227.406	422.529	260.751	348.089	406.738	216.402	234.874	242.056	325.458	385.903	293.401	238.119	150.893	232.413	268.451	317.889	221.438	308.366	329.51	172.694	189.79	236.016
34.4888	240.901	239.726	236.504	527.799	325.179	305.535	500.092	242.355	261.966	253.778	237.471	305.755	259.904	282.161	185.64	314.137	290.947	267.53	277.919	320.04	387.486	212.875	238.8	225.685
41.202	410.528	393.158	295.745	615.798	218.486	512.057	243.893	357.683	261.131	284.885	231.735	438.008	236.081	239.521	318.617	163.953	245.741	235.167	159.662	175.311	155.137	166.968	93.7078	201.871
47.844	315.118	478.89	231.332	661.317	380.401	491.19	288.719	629.975	283.859	109.273	257.625	186.279	205.015	177.494	259.481	188.401	303.281	343.856	284.575	220.387	210.308	240.862	202.612	202.682
54.4945	461.569	322.74	367.842	642.321	334.524	325.696	395.356	522.777	424.041	159.519	265.284	373.476	345.285	355.652	384.446	271.558	224.141	319.969	413.784	321.495	329.244	279.571	184.125	216.282
61.0772	327.088	488.82	250.345	630.107	532.653	410.048	472.373	478.052	318.36	312.561	383.717	444.879	282.899	412.471	357.262	559.272	224.292	206.224	341.542	242.797	217.178	285.306	271.967	255.358
67.7023	542.614	349.645	194.029	513.353	384.897	525.78	375.418	482.767	302.272	316.267	464.337	551.723	280.267	335.792	461.435	497.141	234.735	370.765	195.547	315.868	168.152	329.985	337.494	217.652
74.3619	421.619	490.54	245.399	616.112	203.472	467.298	372.014	466.175	302.866	384.335	402.395	418.919	453.472	183.252	629.647	466.391	184.752	194.03	311.368	226.149	345.265	272.689	404.942	198.683
81.1347	91.4249	22.8582	62.3555	158.931	58.5871	73.304	83.1103	84.1515	73.8839	82.905	74.2875	55.5839	60.4643	49.4805	55.3343	45.7917	33.8118	74.9205	42.635	34.6924	51.1932	21.5921	38.0165	30.1437
87.7447	101.023	29.8266	69.9814	146.295	67.5764	82.812	87.0416	97.2813	85.9295	102.204	79.9329	75.2864	70.285	62.3502	74.8956	70.941	43.8379	81.4494	60.977	48.1866	58.8152	39.1725	53.7562	32.325
94.4678	101.13	33.998	68.8528	132.958	61.1524	81.4596	82.9841	93.9539	88.0206	103.094	70.724	76.6112	74.573	63.528	77.9072	70.3876	43.9247	77.2206	73.0003	54.2057	53.6767	42.7385	58.8124	28.4119
101.108	97.4984	29.4505	66.957	120.623	59.2887	77.398	87.0115	91.449	79.8167	106.89	71.4827	74.1411	70.2293	60.2873	76.3269	67.3288	50.242	71.7	71.9301	49.8282	50.7879	44.7709	58.9393	24.9778
107.765	94.181	26.4602	67.8288	120.29	54.6383	74.273	83.7579	91.2754	75.6236	102.543	71.0733	71.0809	70.8976	58.8276	71.5576	64.2212	48.0247	69.1183	67.2585	52.0422	49.9332	43.4432	54.637	20.9328
114.391	86.4981	27.2732	65.5349	112.759	49.7	69.1059	82.4451	85.041	73.8236	98.1341	70.2292	66.8424	71.965	58.0281	68.6704	62.8188	53.3754	67.6349	63.2177	55.6313	50.8841	49.2963	51.642	17.8398
