# Supplementary material for: Metabolic stress is a primary pathogenic event in transgenic Caenorhabditis elegans expressing pan-neuronal human amyloid beta
Source: eLife. 2019 Oct 15;8:e50069. doi: 10.7554/eLife.50069 (PMC6794093; doi:10.7554/eLife.50069)
Supplement: Figure 4—source data 1. — All values were normalized to D4 GRU101. [file elife-50069-fig4-data1.xlsx]

## Sheet: Sheet1
mtPCC			global PCC
GRU101	GRU102		GRU101	GRU102
0.87484	1.87378		1.32763	0.832402
0.884479	2.25024		1.23451	0.613968
1.51094	0.996408		0.485715	1.17186
1.26953	1.16786
0.54013	1.64274
1.4333	2.40273
0.486785
