# Supplementary material for: Metabolic stress is a primary pathogenic event in transgenic Caenorhabditis elegans expressing pan-neuronal human amyloid beta
Source: eLife. 2019 Oct 15;8:e50069. doi: 10.7554/eLife.50069 (PMC6794093; doi:10.7554/eLife.50069)
Supplement: Figure 5—source data 1. — All values were normalized to D12 GRU101. [file elife-50069-fig5-data1.xlsx]

## Sheet: Metabolomics data
Amino acids	GRU102			GRU102 + 50mM Metformin
Ala	0.785425	0.583893	0.658474	1.35136	1.34786	0.882145
Arg	1.09426	1.00683	1.42006	1.17461	1.05378	0.69967
Asp	0.992754	0.557129	0.632507	2.49397	2.55898	1.55033
Glu	1.04628	0.827663	0.759571	1.68167	1.72659	1.04577
Gly	0.792165	0.599085	0.637563	1.92719	2.6374	1.34259
His	1.02439	0.737265	0.716743	1.60034	1.76044	1.016
Ile/Leu	0.677838	0.558819	0.582205	0.977978	1.06772	0.718224
Met	0.626072	0.599846	0.599134	1.25692	1.43271	0.894425
Orn	0.970897	0.932168	0.886201	0.825142	0.827143	0.481922
Phe	0.860072	0.670235	0.680271	1.45047	1.71783	1.06607
Pro	0.808767	0.62912	0.690571	2.06304	2.195	1.30397
Ser	0.663783	0.496655	0.504418	1.64394	2.06799	1.23026
Trp	0.688556	0.613119	0.566283	1.54579	1.52373	0.941008
Tyr	0.665583	0.550397	0.647301	0.820056	0.895756	0.563506
Val	0.732345	0.571239	0.624667	1.21624	1.34875	0.866109
Organic acids	GRU102			GRU102 + 50mM Metformin
Lactate	0.797604	0.837678	0.847647	0.307371	0.514127	0.405527
Pyruvate	0.724016	0.708908	0.850704	1.06699	1.84093	1.51232
Citrate	0.879614	0.886154	1.02996	0.64047	1.43919	1.01128
alpha KG	1.1456	1.21562	1.39183	1.09328	1.7269	1.53902
Succinate	0.689175	0.690815	0.652409	0.379463	0.621807	0.451185
Fumarate	0.64556	0.763582	0.894714	1.26992	2.01498	1.4341
Malate	0.558105	0.658132	0.729588	1.06547	1.70118	1.26315
Acylcarnitines	GRU102			GRU102 + 50mM Metformin
C2	0.578632	0.634597	0.726771	0.427036	0.75788	0.801374
C4	0.285588	0.285298	0.253581	0.337303	0.586277	0.532786
C3	0.421314	0.434688	0.597673	0.877772	1.50622	1.64854
C5	0.390978	0.434552	0.424426	0.440008	0.861676	0.822251
C18:1	1.02817	1.22784	1.03617	0.317318	0.511842	0.491042
C22:4	0.597715	0.675794	0.761722	0.427474	0.738658	0.615301
