# Supplementary material for: Metabolic stress is a primary pathogenic event in transgenic Caenorhabditis elegans expressing pan-neuronal human amyloid beta
Source: eLife. 2019 Oct 15;8:e50069. doi: 10.7554/eLife.50069 (PMC6794093; doi:10.7554/eLife.50069)
Supplement: Figure 5—source data 2. [file elife-50069-fig5-data2.xlsx]

## Sheet: Sheet1
Time (minutes)	GRU101						GRU102						GRU102 + 50mM Metformin
1.30354	98.7912	117.898	166.611	245.787	89.8611	112.414	144.535	96.4527	54.8334	104.856	20.618	36.4834	48.7018	91.0759	28.1472	71.6424	141.437	75.8814
7.77437	70.1348	76.2355	70.3527	70.5564	136.361	141.623	187.196	75.1903	47.6305	48.2018	17.575	123.218	99.0144	155.311	48.4048	88.5776	69.183	25.8755
14.2771	68.9089	98.2285	113.227	208.68	276.709	51.9783	59.3665	107.155	53.021	54.5366	72.3424	119.748	129.823	149.666	84.1257	112.978	103.703	121.01
20.7709	97.4841	142.284	120.43	213.835	93.4636	60.4066	102.445	48.8388	57.375	63.4746	107.229	120.192	171.586	121.756	46.7387	88.7305	128.527	-1.67595
27.2568	138.982	116.064	135.46	320.111	81.944	110.688	73.5173	98.5373	70.1525	63.9245	69.5816	74.6272	119.192	75.7321	23.7683	152.613	163.282	153.525
33.7199	37.6287	100.487	137.709	123.361	131.125	155.279	61.481	73.9448	52.2934	60.6173	59.6438	64.5651	152.366	49.5019	56.9323	113.123	107.672	58.4621
40.2685	366.606	161.384	310.869	201.374	322.481	118.73	48.445	93.3889	4.49364	86.0582	27.4786	14.7589	125.337	22.3489	142.72	139.371	3.68942	173.214
46.7918	301.275	317.728	333.687	51.6228	139.166	330.241	126.987	156.581	18.2575	73.9174	67.6007	67.7447	267.401	180.614	179.868	153.121	56.0713	13.8376
53.2612	302.305	401.203	123.757	392.186	177.198	349.441	84.2995	219.613	36.3134	326.73	127.068	77.2236	228.431	211.899	297.229	266.764	131.016	71.1549
59.7665	169.596	236.107	167.076	400.365	213.412	211.736	85.6475	162.484	67.786	275.598	274.005	82.2361	172.427	184.15	313.626	192.816	134.242	217.41
66.2111	137.477	330.293	237.671	361.457	292.206	228.405	150.833	181.998	78.6393	196.537	350.739	84.3899	298.437	324.563	275.26	227.37	424.019	299.458
72.664	131.693	272.264	62.1435	148.691	121.028	63.7789	115.384	122.79	80.4604	170.244	125.103	82.5529	278.698	227.668	372.426	223.725	176.801	268.807
79.2669	19.9581	38.9726	22.2295	-0.775591	15.5276	29.2662	2.21841	-1.06564	1.05429	1.37282	-0.97592	-7.76215	-0.940138	16.5895	19.9626	2.71412	7.20329	5.00573
85.736	13.3926	38.658	17.5918	-10.1897	9.04013	21.0094	-0.296	1.14922	1.04222	0.543287	-3.7589	-8.75281	-4.25471	6.23099	18.7401	-0.600134	4.57074	0.231314
92.1956	12.018	34.2074	14.8243	-14.2969	12.1705	17.875	0.082975	-3.14845	1.57877	-3.19048	-5.14705	-6.20989	-5.65757	5.97788	14.2552	-1.65756	1.9499	-2.87561
98.669	11.2924	34.2468	12.1841	-17.2556	9.84586	13.9365	-1.60506	-1.22147	2.77598	-3.9801	-4.9057	-6.99122	-7.71585	3.66113	14.2001	-2.24714	1.51506	-6.15035
105.154	10.8415	30.5718	11.5837	-17.0799	10.6447	11.8473	-1.94341	0.163651	2.46095	-5.06287	-4.66753	-6.72035	-7.4708	5.15773	11.2928	-5.06294	0.290921	-6.85382
111.651	8.61284	32.5454	11.2641	-11.5729	4.96176	10.1141	-1.15403	0.521036	4.53967	-6.46473	-2.38687	-6.29328	-8.665	1.02344	13.3019	-5.48432	0.775732	-8.19284
