# Supplementary material for: Metabolic stress is a primary pathogenic event in transgenic Caenorhabditis elegans expressing pan-neuronal human amyloid beta
Source: eLife. 2019 Oct 15;8:e50069. doi: 10.7554/eLife.50069 (PMC6794093; doi:10.7554/eLife.50069)
Supplement: Figure 6—source data 1. — Values were normalized by soluble gel and to Young GRU101. [file elife-50069-fig6-data1.xlsx]

## Sheet: Sheet1
Normalized (insoluble / soluble gel) densitometry values
	GRU101				GRU102				GRU102 + 50mM Metformin
Young	1.23611	0.868764	0.895131		0.578437	0.791337	0.590038
Old	2.80537	6.04713	1.50283		10.0988	11.1335	7.69416		4.08143	5.73035	7.06679
